# Supplementary material for: Quantification of Wnt3a, Wnt5a and Wnt16 Binding to Multiple Frizzleds Under Physiological Conditions Using NanoBit/BRET
Source: Cells. 2025 May 30;14(11):810. doi: 10.3390/cells14110810 (PMC12153800; doi:10.3390/cells14110810)
Supplement: Supplementary file 1 [file cells-14-00810-s001.zip]

Archive with 1 entries (1 files):
- cells-3610935-supplementary.pdf
